# Supplementary material for: Deletion of Polyamine Transport Protein PotD Exacerbates Virulence in Glaesserella (Haemophilus) parasuis in the Form of Non-biofilm-generated Bacteria in a Murine Acute Infection Model
Source: Virulence. 2021 Feb 2;12(1):520–46. doi: 10.1080/21505594.2021.1878673 (PMC7872090; doi:10.1080/21505594.2021.1878673)
Supplement: Supplemental Material [file KVIR_A_1878673_SM8418.zip]

Archive with 5 entries (4 files):
- supplementary/
- supplementary/Figure S1docking.docx
- supplementary/Figure S2 serum.docx
- supplementary/Figure S3 spleen HE.docx
- supplementary/Table S1 abbreviation of strain names.docx
